# Supplementary material for: Genomic patterns linked to gray matter alterations underlying working memory deficits in adults and adolescents with attention-deficit/hyperactivity disorder
Source: Transl Psychiatry. 2023 Feb 11;13:50. doi: 10.1038/s41398-023-02349-x (PMC9922257; doi:10.1038/s41398-023-02349-x)
Supplement: Supplementary file 2 — Annotation of the identified 93 top SNPs [file 41398_2023_2349_MOESM2_ESM.xlsx]

## Sheet: 93 Top SNPs
rsID	chromosome	BP position	gene annotation	minor allele	z value
rs2842198	1	43930738	HYI	A	2.19388
rs10749820	1	73812598	RP4-598G3.1	C	3.50353
rs10789373	1	73965869		G	3.19973
rs786250	2	145701992	TEX41	T	2.10899
rs10204857	2	146154475		G	2.04505
rs197261	2	161904823		G	2.02968
rs13006105	2	215205172	SPAG16	G	2.31807
rs10932536	2	215369762	VWC2L	C	3.98912
rs10188314	2	215402926	VWC2L	T	4.38928
rs10804300	2	222883594		A	-2.22193
rs4686038	3	6323162	AC026167.1	G	2.0481
rs9859908	3	20489086		C	2.08205
rs4547674	3	43477118	ANO10	T	2.39183
rs737516	3	43558085	ANO10	T	2.52676
rs11921010	3	85434260	CADM2	T	2.44983
rs62250713	3	85513793	CADM2	A	2.59165
rs10433500	3	85546798	CADM2	G	2.06844
rs11928368	3	85661265	CADM2	T	-2.31886
rs7690595	4	62464414	ADGRL3	G	2.10698
rs373098	5	88007261	MEF2C-AS2	C	-2.14915
rs254778	5	88009593	MEF2C-AS2	G	-2.39045
rs412458	5	88029627	MEF2C	C	-2.35049
rs664366	5	88055761	MEF2C	A	-2.27184
rs159950	5	88116319	MEF2C	T	-2.00407
rs2362108	5	88147771	MEF2C	A	2.79848
rs61104616	5	88163771	MEF2C	G	-2.1077
rs3850651	5	88181109	MEF2C	G	-2.60409
rs2067663	5	88191635	MEF2C	T	-2.60474
rs56144910	5	88198557	MEF2C	A	-2.36982
rs6557063	5	92493318		C	-2.69197
rs4703281	5	103397652	RP11-138J23.1	T	5.86823
rs1420864	5	103417386	RP11-138J23.1	C	6.40497
rs1420865	5	103419092	RP11-138J23.1	A	6.81104
rs12522020	5	103435822	RP11-138J23.1	T	6.2386
rs1882564	5	103462415		G	6.54965
rs12152847	5	103464999		C	6.8136
rs35090102	5	103480611		C	5.71763
rs13166522	5	103817315	RP11-6N13.1	A	2.7792
rs4235642	5	103818412	RP11-6N13.1	G	2.5342
rs6874138	5	103899596	RP11-6N13.1	T	3.65039
rs11738197	5	103913264	RP11-6N13.1	A	3.60488
rs325485	5	103995368	RP11-6N13.1	A	3.87053
rs325502	5	104008133	RP11-6N13.1	G	3.8142
rs12055234	5	104037760	RP11-6N13.1	A	3.03706
rs2400169	5	144526632		T	2.37954
rs1116527	6	149302053	UST	T	2.3299
rs10231029	7	7907820	UMAD1	G	3.75166
rs6969177	7	7908235	UMAD1	G	3.64315
rs13438161	7	7914685	UMAD1	A	-2.05755
rs2686805	7	68764352	RP11-3P22.2	A	-2.10463
rs28522207	7	68764685	RP11-3P22.2	T	-2.39012
rs28452470	7	121957582	CADPS2	A	-2.23288
rs11777844	8	1144023	DLGAP2	T	-2.32938
rs935832	8	1145844	DLGAP2	T	2.04276
rs17669107	8	1152849	DLGAP2	C	2.06818
rs2811908	9	86247287	IDNK	G	-2.00856
rs7046039	9	112236879	PTPN3	T	2.06034
rs17292645	9	119503354	ASTN2	G	-2.24913
rs6478248	9	119514613	ASTN2	A	-2.11502
rs1475546	9	120533422	RP11-281A20.2	T	2.09382
rs10821944	10	63785089	ARID5B	G	2.76228
rs7902146	10	63801030	ARID5B	C	2.49049
rs10821945	10	63801722	ARID5B	G	-2.69097
rs4948496	10	63805617	ARID5B	C	4.86717
rs10761602	10	63813802	ARID5B	G	4.8318
rs725529	10	63814070	ARID5B	T	4.3479
rs11200360	10	123794424	TACC2	C	3.12938
rs997230	12	58748272		A	-2.6319
rs66831679	12	73558582	RP11-314D7.2	T	-2.26856
rs4297529	12	73569349	RP11-314D7.2	T	-2.25387
rs55934137	12	73572753	RP11-314D7.2	G	-2.56101
rs56150441	12	73583466	RP11-314D7.2	G	-3.04733
rs66796775	12	73644444		A	-2.90352
rs7963521	12	73828956		C	-2.46246
rs17045844	12	79231591		G	-2.36244
rs10220032	13	47615753		T	2.10915
rs9562700	13	47620956		A	2.57183
rs6561346	13	47621576		T	3.28867
rs7989860	13	47643335		G	3.58376
rs1313237	14	60848224	C14orf39	C	2.24579
rs34935520	14	61091401	RP11-1042B17.5	G	3.15639
rs10444728	14	63014025		G	2.44364
rs1959848	14	63045670		C	2.30915
rs17100152	14	63094740		C	2.02521
rs7153641	14	91436255	RPS6KA5	T	-2.25177
rs1286138	14	91485445	RPS6KA5	T	2.3716
rs8022176	14	91495427	RPS6KA5	C	2.15013
rs11847557	14	91507483	RPS6KA5	C	3.39642
rs1285992	14	91520438	RPS6KA5	A	2.40892
rs590247	15	47647560	SEMA6D	C	2.10222
rs7201512	16	17913839	CTD-3229J4.1	G	-2.04518
rs6047270	20	21122212	KIZ	T	2.04215
rs6035821	20	21243293	ZNF877P	T	2.11912
